# Supplementary material for: Mutual modulation of gut microbiota and the immune system in type 1 diabetes models
Source: Nat Commun. 2023 Nov 27;14:7770. doi: 10.1038/s41467-023-43652-x (PMC10682479; doi:10.1038/s41467-023-43652-x)
Supplement: Supplementary file 4 — Source Data [file 41467_2023_43652_MOESM4_ESM.xlsx]

## Sheet: Figure_1_Incidence_Insulitis
Figure 1a						Figure 1b				Figure 1c				Figure 1d				Figure 1e				Figure 1f
Age (weeks)	NOD females (n=40)	116CTg/0-NOD females (n=43)	NOD.Rag2-/- females (n=17)	116CTg/0-NOD.Rag2-/- females (n=23)		Age (weeks)	NOD isolation (n=40)	NOD cohousing (n=42)		Age (weeks)	116C-NOD isolation (n=43)	116C-NOD cohabitation (n=45)		Age (weeks)	NOD receptors (n=36)	116 receptors (n=32)		Age (weeks)	NOD receptors (n=19)	116 receptors (n=20)		NOD 6 weeks isolation	NOD 6 weeks cohousing	116C-NOD 6 weeks cohousing	116C-NOD 6 weeks isolation	NOD 12 weeks isolation	NOD 12 weeks cohousing	116C-NOD 12 weeks cohousing	116C-NOD 12 weeks isolation
16	1					16	1			40	0			29.43	1			11.14	1			0.2813	0.2444	0	1.5263	3.3115	1.1646	1.7692	2.1964
14.86	1					14.86	1			29	1			16.43	1			40	0			0.4815	0.4286	0.0303	0.5857	2.5657	0.8116	1.3059	2.5763
14.86	1					14.86	1			40	0			37.43	1			40	0			0.3125	0.1071	0.1311	0.6596	3.4706	1.6444	1.9419	1.4752
17.14	1					17.14	1			19	1			40	0			19.14	1			1.2019	0.2386	0.2545	0.5714	2.3533	2.4848	1.0448	0.4306
18	1					18	1			20.86	1			16.43	1			18.14	1			0.5698	1.2397	1.3137	0.1489	0.9412	1.5	1.0238	2.3264
40	0					40	0			40	0			13.43	1			14.43	1			0.2895	1	0	0.4	1.5699	2.3947	1.6087	0.6867
40	0					40	0			40	0			16.43	1			14.43	1			0.1935	0.1905	0.1224	0.6076	2.7966	2.5767	1.696	1.4855
39.86	1					39.86	1			23.43	1			21.57	1			14.43	1			1.4426	0	0.8955		1.5313	1.2069	2.4474
18.14	1					18.14	1			40	0			30.57	1			40	0			0	0	0.2969		2.4464	1.1545	1.8061
18.14	1					18.14	1			40	0			40	0			17.14	1				1.6825			0		1.7391
20.43	1					20.43	1			11.29	1			25.57	1			40	0							0
16	1					16	1			15.43	1			40	0			17.14	1
18.14	1					18.14	1			26.43	1			18.14	1			17	1
17.14	1					17.14	1			40	0			40	0			40	0
10.29	1					10.29	1			16	1			18.29	1			18	1
20.14	1					20.14	1			40	0			19.29	1			12.29	1
13.86	1					13.86	1			40	0			19.29	1			14.14	1
13.86	1					13.86	1			29.86	1			22.29	1			19	1
12.86	1									26.29	1			26.29	1			22	1
40	0					12.86	1			40	0			26.29	1			16.57		1
40	0					40	0			13.29	1			14	1			20.57		1
24.43	1					40	0			24.14	1			15	1			40		0
19.43	1					24.43	1			16.43	1			16	1			15.57		1
19.43	1					19.43	1			14.57	1			28	1			14.57		1
40	0					19.43	1			40	0			40	0			19.71		1
12	1					40	0			40	0			14	1			13.57		1
16.14	1					12	1			40	0			15	1			40		0
28	1					16.14	1			16.57	1			16	1			40		0
25	1					28	1			30.43	1			20	1			38.57		1
19	1					25	1			22.43	1			12	1			27.86		1
16	1					19	1			40	0			12	1			40		0
14	1					16	1			40	0			13	1			24.57		1
15.71	1					14	1			15.14	1			14	1			40		0
19.71	1					15.71	1			40	0			16	1			32.14		1
39.71	1					19.71	1			15.14	1			21.14	1			16		1
40	0					39.71	1			15.14	1			22	1			40		0
26	1					40	0			40	0			13.71		1		23		1
18	1					26	1			17.29	1			18.71		1		40		0
31	1					18	1			22.29	1			28.71		1		40		0
19	1					31	1			23.14	1			40		0
40		0				19	1			28.14	1			40		0
29		1				18.86		1		19.14	1			15.57		1
40		0				40		0		18.14	1			17.57		1
19		1				40		0		40		0		20.71		1
20.86		1				21		1		39.14		1		40		0
40		0				40		0		32.29		1		40		0
40		0				20.71		1		14.57		1		17.57		1
23.43		1				26.57		1		14.57		1		18.71		1
40		0				40		0		14.57		1		21.57		1
40		0				40		0		14.71		1		40		0
11.29		1				28		1		30.86		1		13.86		1
15.43		1				40		0		23		1		16.57		1
26.43		1				40		0		13.14		1		18		1
40		0				40		0		14.29		1		19.86		1
16		1				17.14		1		16.86		1		40		0
40		0				24.14		1		13.86		1		40		0
40		0				38.14		1		40		0		18.29		1
29.86		1				40		0		32.14		1		40		0
26.29		1				40		0		14.86		1		40		0
40		0				15.29		1		18.29		1		17		1
13.29		1				16.29		1		16.43		1		19		1
24.14		1				14.14		1		15.43		1		28		1
16.43		1				40		0		12		1		20		1
14.57		1				20.14		1		22.14		1		19		1
40		0				40		0		22.14		1		17		1
40		0				22		1		18		1		34		1
40		0				15		1		15		1		40		0
16.57		1				14.57		1		19.86		1		40		0
30.43		1				32.43		1		16.14		1
22.43		1				23.71		1		16.71		1
40		0				40		0		40		0
40		0				17.14		1		40		0
15.14		1				18.57		1		24.43		1
40		0				21.14		1		40		0
15.14		1				13.71		1		18.71		1
15.14		1				40		0		19.14		1
40		0				15.71		1		17.14		1
17.29		1				40		0		21.14		1
22.29		1				15.71		1		14.29		1
23.14		1				14.14		1		25		1
28.14		1				40		0		25		1
19.14		1				14.14		1		40		0
18.14		1				40		0		12.86		1
32.43			0							40		0
29.71			0							18.29		1
40			0							19.14		1
37.86			0							28.14		1
40			0							21.14		1
40			0
40			0
40			0
36.14			0
40			0
40			0
40			0
40			0
40			0
31.43			0
34.43			0
40			0
39.29				0
38.57				0
40				0
30				0
40				0
37.14				0
40				0
40				0
40				0
36.43				0
36.43				0
36.43				0
40				0
40				0
40				0
40				0
40				0
36				0
40				0
38.29				0
40				0
40				0
40				0

## Sheet: Figure_2_Cytokines
Figure 2a
IFN-ɣ	isoNOD Ts	coNOD Ts	isoNOD Ts + FαCD3	coNOD Ts + FαCD3	isoNOD Ts + sαCD3	coNOD Ts + sαCD3	isoNOD Ts + isoNOD Bs + sαCD3	isoNOD Ts + coNOD Bs + sαCD3	coNOD Ts + isoNOD Bs + sαCD3	coNOD Ts + coNOD Bs + sαCD3
	0	0	7595.57	7211.67	2	61.91	900.66	1752.56	1297.59	2189.42
	0	0	6831.11	7214.32	7.69	88.2	1446.45	1883.73	1624.03	2587.06
	0	0	5391.99	7464.31	2.17	28.58	1129.32	2852.94	1305.11	2359.68
	0	0	7192.23	7161.16	1.75	39.72	2042.2	3095.86	1166.98	2679.59
	0	1.59	6895.8	6776.6	62.7	280.44	378.25	1321.06	1033.05	1271.75
	0	0	7058.86	6950.76	90.05	161.31	491.27	1174.02	1028.39	1540.28
	1.41	1.8	6872.03	6893.06			1450.85	1452.57	944.18	1842.58
	2.46	2.03	6926.59	7122.19			1370.19	1062.01	943.95	3053.27
IL-17A	isoNOD Ts	coNOD Ts	isoNOD Ts + FαCD3	coNOD Ts + FαCD3	isoNOD Ts + sαCD3	coNOD Ts + sαCD3	isoNOD Ts + isoNOD Bs + sαCD3	isoNOD Ts + coNOD Bs + sαCD3	coNOD Ts + isoNOD Bs + sαCD3	coNOD Ts + coNOD Bs + sαCD3
	0	0	0	304.18	67.74	262.97	48.15	114.57	545.02	938.93
	0	0	0	222.67	20.01	180.94	32.88	141.94	1203.71	953.24
	0	0	0	305.33	103.95	221.02	25.5	225.5	507.51	1117.75
	1.38	0	0	247.34	145.25	129.33	25.71	432.12	564.66	1349.19
	1.06	1.17	183.82	300.58	8.68	377.12	43.875	128.255	874.365	946.085
	0	0	87.96	225.38	8.12	350.71	124.6	328.81	536.085	1233.47
	0	1.57	144.88	139.44			194.72	335.875	1002.23	1199.05
	1.52	1.24	135.2	202.87			356.475	527.31	694.295	1303.92
IL-6	isoNOD Ts	coNOD Ts	isoNOD Ts + FαCD3	coNOD Ts + FαCD3	isoNOD Ts + sαCD3	coNOD Ts + sαCD3	isoNOD Ts + isoNOD Bs + sαCD3	isoNOD Ts + coNOD Bs + sαCD3	coNOD Ts + isoNOD Bs + sαCD3	coNOD Ts + coNOD Bs + sαCD3
	0	0	5.11	54.28	0	0	11.45	15.82	21.92	32.31
	0	0	5.75	31.79	0	6.93	13.41	18.15	35.97	38.24
	0	0	2.96	38.75	0	0	15.75	26.26	22.85	38.16
	0	0	1.98	49.1	0	0	17.55	29.96	22.77	39.51
	0	0	14.03	20.67	4.33	15.39	9.49	23.51	25.63	40.59
	2.06	0	15.19	20.21	4.42	11.78	15.58	14.64	25.49	44.52
	0	2.62	13.1	30.91			13.24	34.63	16.77	39.83
	2.43	2.36	17.79	28.99			17.34	21.15	24.94	30.13
IL-10	isoNOD Ts	coNOD Ts	isoNOD Ts + FαCD3	coNOD Ts + FαCD3	isoNOD Ts + sαCD3	coNOD Ts + sαCD3	isoNOD Ts + isoNOD Bs + sαCD3	isoNOD Ts + coNOD Bs + sαCD3	coNOD Ts + isoNOD Bs + sαCD3	coNOD Ts + coNOD Bs + sαCD3
	0	0	924.23	1806.45	0	0	64.05	84.11	90.09	103.37
	0	0	868.15	1527.95	32.36	0	70.57	95.49	91.38	126.18
	0	20.74	598.49	1490.94	0	0	79.64	93.7	116.36	149.2
	25.41	0	879.63	1675.53	0	0	64.6	115.87	107.9	154.38
	10.28	29.09			20.3	39.66	25.11	42.08	89.81	92.05
	7.17	0			0	14.08	49.79	49.62	68.02	96.53
	0	5.06			7.78	4.63	65.71	59.05	98.75	124.33
	11.2	8.84			7.51	12.12	49.79	47.23	109.82	120.29
IL-4	isoNOD Ts	coNOD Ts	isoNOD Ts + FαCD3	coNOD Ts + FαCD3	isoNOD Ts + sαCD3	coNOD Ts + sαCD3	isoNOD Ts + isoNOD Bs + sαCD3	isoNOD Ts + coNOD Bs + sαCD3	coNOD Ts + isoNOD Bs + sαCD3	coNOD Ts + coNOD Bs + sαCD3
	0	0	42.37	131.03	0	0	0	2.28	0	4.09
	0	0	42.49	99.07	3.12	0	0	0	5.99	7.37
	0	0	32.81	102.8	0	0	0	5.13	2.67	4.52
	0	0	47.11	110.83	0	0	0	0	0	4.43
	0	3.36			3.79	5	2.56	2.86	5.83	4.55
	0	0			0	4.83	4.72	2.61	4.49	5.32
	2.55	3.06			1.55	4.01	2.32	0	3.2	6.36
	2.63	2.4			2.78	3.39	4.12	2.9	4.81	4.12
Figure 2b
	isoNOD Bs	coNOD Bs	isoNOD Bs	coNOD Bs	isoNOD Bs	coNOD Bs	isoNOD Bs	coNOD Bs
IL-6	non-stimulus	non-stimulus	LPS	LPS	αBCR	αBCR	αCD40 + IL-4	αCD40 + IL-4
	0	0	173.22	219.81	0	0	0	0
	0	0	178.09	213.8	0	2.56	0	0
	0	0	195.96	238.46	0	0	0	2.96
	0	0	211.1	259.3	0	0	1.83	0
	0	0	171.34	167.45	0	0	0	1.97
	0	0	167.84	163.38	2.96	1.86	0	0
	2.06	0	176.46	187.11	0	2.69	0	0
		0	170.56	183.69	0	3.41		0
IL-10	non-stimulus	non-stimulus	LPS	LPS	αBCR	αBCR	αCD40 + IL-4	αCD40 + IL-4
	20.74	18.3	630.06	1103.35	0	0	0	21.43
	0	0	654.6	1059.42	19.71	17.95	0	41.69
	39.62	0	584.17	1044	0	0	20.74	27.98
	20.74	0	618.24	1042.7	23.44	0	38.43	29.25
	21.05	22.54	588.65	807.87	0	0	0	24.38
	0	8.43	604.77	846.34	0	13.67	0	13.67
	21.8	8.43	718.08	845.66	0	12.85	7.43	0
		11.16	702.63	828.75	24.56	14.88		11.37
TNF-α	non-stimulus	non-stimulus	LPS	LPS	αBCR	αBCR	αCD40 + IL-4	αCD40 + IL-4
	0	0	14.55	12.18	130.9	163.43	0	7.42
	0	0	11.77	15.52	144.79	160.64	0	9.02
	0	0	10.32	24.82	166.59	181.71	0	6.19
	0	0	13.97	22.34	175.02	194.07	6.44	0
	0	3.6	37.51	25.71	84.76	122.71	1.67	9.96
	0	3.6	32.47	20.18	103.91	120.92	2.93	3.9
	7.64	0	23.8	56.95	124.33	128.45	3.52	0
		0	19.08	45.5	117.25	128.41		4.46

## Sheet: Figure_3_Transcription_Factors
Tbet+	isoNOD Ts	coNOD Ts	isoNOD Ts + FαCD3	coNOD Ts + FαCD3	isoNOD Ts + sαCD3	coNOD Ts + sαCD3	isoNOD Ts + isoNOD Bs + sαCD3	isoNOD Ts + coNOD Bs + sαCD3	coNOD Ts + isoNOD Bs + sαCD3	coNOD Ts + coNOD Bs + sαCD3
	26	15.4	56.5	82.8	32.6	51.2	43.1	54.3	65.3	72.9
	17.2	11.6	62.9	60.5	32.8	45.3	52.7	53.4	67.4	71.5
	9.77	20.4	63.4	60.8	42.4	31.1	51.7	57.2	66.2	69.5
	17.9	15.9	75.9	70.9	37.9	41	54.8	54.7	66.3	73.1
	21.3	17.6	76.8	74.4	25	21.2	49.1	47.5	52.7	60.9
	24.1	16	73.7	79.5	26.5	27.6	48.2	46.1	55.5	58.5
	20.9	13.8	75.2	79.3	25.8	24.4	46.6	49.8	53	59.8
RORɣT+	isoNOD Ts	coNOD Ts	isoNOD Ts + FαCD3	coNOD Ts + FαCD3	isoNOD Ts + sαCD3	coNOD Ts + sαCD3	isoNOD Ts + isoNOD Bs + sαCD3	isoNOD Ts + coNOD Bs + sαCD3	coNOD Ts + isoNOD Bs + sαCD3	coNOD Ts + coNOD Bs + sαCD3
	35.6	25.6	36.6	72.3	40.1	46	35.3	40.5	50.1	58.8
	25.9	20.9	45.9	49.5	41.7	46.6	41.6	45	45.8	50
	17.1	31.6	48.3	44	40.1	31	42.2	40.6	43.8	45.3
	28.7	26.4	65.5	50	45.1	42.4	39.9	40	51.4	51.1
	24.5	23.4	51.7	48.8	33.8	32.3	29.1	32.2	39	44.6
	27.4	23.8	41.7	43.4	36.3	34.5	33	32.5	39.3	44.7
	25.7	26.6	47.2	42.6	35.3	38.5	34.1	34.1	38.8	46.5
Tbet+ RORɣT+	isoNOD Ts	coNOD Ts	isoNOD Ts + FαCD3	coNOD Ts + FαCD3	isoNOD Ts + sαCD3	coNOD Ts + sαCD3	isoNOD Ts + isoNOD Bs + sαCD3	isoNOD Ts + coNOD Bs + sαCD3	coNOD Ts + isoNOD Bs + sαCD3	coNOD Ts + coNOD Bs + sαCD3
	8.17	3.7	16.5	15.9	8.11	14.2	8.5	12	16.6	21.5
	3.52	2.38	17.7	17.9	8.69	13.1	8.18	13.4	19.1	18.9
	1.84	5.63	12.2	18.1	11.3	6.27	12.4	15.4	16.8	19.6
	4.89	2.83	12	24.3	10.8	10.6	12.3	14	19.1	21.1
	6.27	5.41	16.6	29.1	7.45	5.78	16	19.7	25.5	27
	8.41	5.02	12.9	21.3	5.3	8.1	18.8	18.1	24.6	25.3
	6.59	6.69	18.9	21.1	8	8.59	18.4	20.8	24.2	24
GATA3+	isoNOD Ts	coNOD Ts	isoNOD Ts + FαCD3	coNOD Ts + FαCD3	isoNOD Ts + sαCD3	coNOD Ts + sαCD3	isoNOD Ts + isoNOD Bs + sαCD3	isoNOD Ts + coNOD Bs + sαCD3	coNOD Ts + isoNOD Bs + sαCD3	coNOD Ts + coNOD Bs + sαCD3
	1.27	0.96	10.1	43.7	9.02	14.7	16.4	20.5	23.8	27.2
	1.66	1.26	17.8	13.7	8.6	10.8	17.8	18.9	19.4	25
	1.11	0.81	30.3	9.55	10.7	10.2	19.7	16.3	20.8	19.4
	1.35	4.95	43.5	12.5	9.46	12.3		16	21.7	22.3
	6.57	3.55	33.1	36.3	4.77	4.71	14.9	18.2	22	23.5
	4.49	5.35	30	33.7	4.45	5.16	15.3	19.3	25.3	24.2
	6.45	3.33	38.7	43	5.4	5.51	13.8	20.3	19.5	19.9
FOXP3+	isoNOD Ts	coNOD Ts	isoNOD Ts + FαCD3	coNOD Ts + FαCD3	isoNOD Ts + sαCD3	coNOD Ts + sαCD3	isoNOD Ts + isoNOD Bs + sαCD3	isoNOD Ts + coNOD Bs + sαCD3	coNOD Ts + isoNOD Bs + sαCD3	coNOD Ts + coNOD Bs + sαCD3
	7.53	4.51	15.8	49.2	18.4	21.5	18.9	20.6	24.5	27
	5.92	7.13	23.1	27.9	18.5	21.6	19.7	21.4	20.8	23.2
	3.77	5.99	30.7	24.9	20	19.2	18.8	16.9	21.5	19.1
	5.33	10.7	45.2	26	20.4	21.9		16.6	23	23
	10.4	8.76	34.5	41.8	22.4	18	11	15.6	14.5	15.7
	11.3	9.11	40.5	32.6	19.1	17.8	11	14.1	14.4	15.7
	9.1	11.5	39.2	37.8	22.3	21	10.6	15.2	15	15.8

## Sheet: Figure_4_T&B_cell_Subsets
CD4+ T cells	isoNOD						coNOD							CD8+ T cells	isoNOD						coNOD							B cells	isoNOD						coNOD
spleen	23.8	23.2	23.3	24.3	26.6	25.7	22.9	42	27.3	28.2	24.3	23.9		spleen	8.34	10.5	11.4	10.2	12.3	7.94	12.1	4.75	7.12	8.01	8.48	13.8		spleen	48.88	52.69	53.37	45.92	50.01	51.37	46.48	31.39	34.33	50.59	47.67	46.3
MLN	58.8	56	54.5	60.1	62.4	59.7	59.6	71.5	78.1	63.8	65.2	60.3		MLN	21.6	25.1	21.2	23.4	18.2	22.4	21	14.8	11.8	24.3	15	19.5		MLN	14.46	17.59	20.21	13.83	21.29	18.48	17.02	11.62	13.63	15.29	12.43	19.14
PP	39.5	40.5	31.4	41.5	35.2	33.4	27.9	33	33.1	36.3	38.2	33.3		PP	7.09	9.18	6.24	6.43	8.92	6.01	7.4	5.65	2.73	4.06	7.92	6.34		PP	42.58	37.7	44.94	46.04	40.39	42.3	57.78	50.15	58.03	48.63	57.26	52.39
CP	38.8	37.1	30.9	40.4	43.9	35.3	26.8	39.4	41.2	38.7	30.5	36.8		CP	5.38	8.77	5.84	7.02	7	6.8	6.59	2.43	1.22	7.35	5.2	4.83		CP	33.74	36.27	48.92	35.47	38.28	38.37	59.19	51.17	49.84	41.14	42.15	44.02
islets	47.6	36	12.6	46.7	38.1	48.2	47.9	44.9	43.9	45.6	36.4	37.4		islets	6.84	32.1	14.9	27.6	15.7	25	20.6	15.5	27.3	22.2	24	19.4		islets	15.75	14.24	19.41	20.17	13.83	16.65	22.14	26.41	19.5	28.53	20	23.36
Effector CD4+ T cells	isoNOD						coNOD							Effector CD8+ T cells	isoNOD						coNOD							Follicular B cells	isoNOD						coNOD
spleen	6.41	7.87	4.51	5.38	7.36	8.03	3.26	1.65	1.56	4.51	2.91	3.14		spleen	0.92	1.34	0.53	0.63	0.37	0.94	0.31	0.21	1	0.22	0.45	0.55		spleen	63.7	51.8	50.29	61.95	50.56	52.48	36.52	44.64	37.29	41.27	37.65	45.99
MLN	4.93	3.29	5.53	3.92	6.89	4.54	3.17	1.94	2.1	3.22	1.74	3.29		MLN	0.66	0.61	0.36	0.53	0.34	0.67	0.31	0.23	0.077	0.24	0.35	0.29		MLN	75.2	67.5	70.9	68.61	64.29	73	53.5	53.79	49.1	52.2	50.77	48.14
PP	9.25	10.1	11.7	8.5	12.4	10.9	5.76	5.12	4.23	6.01	6.53	7.94		PP	6.8	6.36	8.26	7.48	9.31	5.93	2.25	3.09	1.74	4.44	3.17	3.11		PP	62.1	53.8	50.8	62.2	48.35	52.6	39.42	47.99	51.45	40.24	50.35	45.13
CP	9.98	8.71	9.57	10.4	7.92	10.6	5.96	2.76	2.2	6.29	2.14	4.03		CP	2.43	1.12	1.2	1.85	1.93	1.37	0	0.34	2.54	1.01	1	1.94		CP	56	56.4	46.41	47.2	60.35	58.4	44.25	42.45	39.86	41.34	42.89	38.23
islets	24.7	46.7	31.8	16.3	25.2	18.4	8.67	3.52	5.02	10.2	4.86	8.55		islets	42.2	45.8	30.7	25.8	34.6	39.9	9.07	9.75	7.62	14.1	7.74	14.9		islets	2.3	4.7	1.03	3.8	5.78	7.82	45.65	0.53	11.64	2.72	6.23	1.09
PD-1+ CD4+ T cells	isoNOD						coNOD							PD-1+ CD8+ T cells	isoNOD						coNOD							Memory B cells	isoNOD						coNOD
spleen	8.58	9.6	13.143	7.23	12.64	11.14	4.927	0.824	1.55	2.43	5.74	0.93		spleen	3.49	2.21	2.7	2.12	2.53	2.92	1.08	0.42	1.8	2.03	1.54	0.53		spleen	14.18	16.97	19.57	18.43	15.84	16.29	15.94	11.45	16.48	12	16.63	12.73
MLN	3.209	10.754	21.491	11.43	2.99	18.4	1.65	0.071	0.273	2.39	2.48	2.93		MLN	0.664	2.61	6.61	5.84	1.34	2.88	0.096	0.28	0.17	1.53	0.13	0.52		MLN	3.96	4.33	6.19	5.48	6.37	2.82	0.84	1.88	1.72	1.72	0.37	1.54
PP	13.43	13.676	28.365	12.94	15.92	20.4	5.21	0.71	1.34	7.39	2.25	7.42		PP	7.34	11.14	11.39	11.45	8.83	6.35	2.38	1.14	4.65	2.73	5.78	3.38		PP	1.86	1.56	2.32	2.84	1.11	1.04	0.78	1.01	1.33	1.16	1.12	0.26
CP	17.499	15.31	27.93	18.72	14.84	22.3	11.876	2.18	6.165	9.83	8.94	10.31		CP	4.64	1.4	4.72	5.39	2.49	1.86	1.08	1.71	4.13	2.96	1.63	1.6		CP	0.85	1.62	2.17	2.02	1.47	0.37	1.62	0.96	1.35	2.22	1.56	0.32
islets	63.52	65.9	71	60.45	62.3	63.94	25.6	12.27	16.34	17.61	32.34	11.5		islets	66.3	72.4	76.1	70.9	65.3	71.7	27.5	34.04	34.6	35.4	30.9	25.9		islets	1.51	1.75	0.83	2.01	0.93	1.52	2.51	1.14	1.64	1.84	2.26	1.29
Anergic CD4+ T cells	isoNOD						coNOD																					Anergic B cells	isoNOD						coNOD
spleen	3.27	5.36	5.09	4.93	4.74	5.31	3.88	3.01	3.02	3.49	4.2	4.12																spleen	6.7	12.8	12.5	8.38	11.5	7.28	23.4	25.4	19.9	19.4	22.2	24.6
MLN	2.35	1.68	2.12	1.45	1.94	1.73	1.52	1.58	1.78	1.49	2.24	1.94																MLN	11	21.7	18.3	23.4	12.5	10.9	27.4	32.6	35.6	31.3	29	26.8
PP	19.2	6.03	8.49	13.3	7.84	10.2	4.86	6.5	10.8	7.38	12.6	10.3																PP	12.5	27	24.9	14.5	20.4	15.9	39.8	37	29.2	30.5	33.1	35.9
CP	15.7	16.1	21.2	18.8	14.6	15.2	14	10.6	8.65	16.4	18.5	15.9																CP	11.4	18.7	28	15.4	27.3	10.7	33.2	36.1	29.6	38.4	28.2	29.8
islets	4.43	2.37	0.2	2.93	1.84	3.56	13.4	11.6	11.9	10.4	12	14.1																islets	0.92	2.68	0	1.03	1.94	2.12	20.7	1.21	5.47	2.45	3.1	4.86

## Sheet: Figure_5_Future_Diabetic&Resist
Cyanobacteria	future diabetic isoNOD 6 weeks	future resistant isoNOD 6 weeks	future diabetic isoNOD 12 weeks	future resistant isoNOD 12 weeks	future diabetic isoNOD 20 weeks	future resistant isoNOD 20 weeks	future diabetic coNOD 6 weeks	future resistant coNOD 6 weeks	future diabetic coNOD 12 weeks	future resistant coNOD 12 weeks	future diabetic coNOD 20 weeks	future resistant coNOD 20 weeks	future diabetic iso116C-NOD 6 weeks	future resistant iso116C-NOD 6 weeks	future diabetic iso116C-NOD 12 weeks	future resistant iso116C-NOD 12 weeks	future diabetic iso116C-NOD 20 weeks	future resistant iso116C-NOD 20 weeks
	0	0.000794981	0.00119968	0.00159388	0.00113785	0.000624487	0.00108253	0.000685422	0.00108876	0.000425992	0	0.00117857	0	0.000170841	0.000833021	0.000522001	0.00115834	0.000785597
	0	0	0.000866935	0.000257246	0.000996929	0.00131418	0.000436768	0	0.00108663	0.000525571		0.00120438	0.000363808	0	0.000958246	0.000395172	0.00185421	0.00169451
	0.00501364	0.00107615	0.00192031	0.000455079	0.00101473	0.00135819	0	0.000637851	0.00335027	0.000470154		0.000233364	0.000806851	0.000124134	0.00211501	0.00110933	0.00084762	0.000701618
	0.000738111	0	0.000330166	0	0.00186786	0	0.000883002	0.000903342	0.00179211	0.000821199		0.00178695	0.00098241	0	0.000690708	0	0.00195246	0
	0.00255008	0.00141348	0.00302823	0.00131728	0.00105234	0.00244486	0.000458849	0	0.000577842	0.000535695		0.00132692	0.000934733	0	0.000254056	0	0.00253467	0
	0		0.001635		0.000685099		0	0.00152149	0	0.00163539		0.00397149	0.000336161	0.00196133	0.000566412	0.000732538	0.000814841	0.00158584
	0.000933061		0.00167297		0.00197231		0.00328547	0.00107965	0.00195766	0.00195689		0.00115249	0.00387203		0.000617589
	0.00226389		0.00286941				0	0	0.00139682	0.00411116		0.00312697	0.00120905		0.00292644
	0.0038438		0.00152659				0	0.000987442	0.000140604	0.00131311		0.00124895	0.000657199		0.000982962
	0.00451969		0.000951404				0		0				0.00117045		0.000900938
	0.00109724		0.00173262				0		0.000912479				0.00145451		0.00242881
	0.000693342		0.000856414				0.00072567		0				0.000573742		0.000367765
	0.000582199		0.000901923						0.00235061				0.000745737		0.00106648
	0.00159786		0.00200513										0.00155654		0.00085201
	0.00414903		0.00210127										0.00204336		0.00164701
	0.000700899		0.00349428
	0.00116641		0.00571596
	0.00174083		0
	0.00140275
	0.00168568
Cyanobacteria YS2 unk. genus	future diabetic isoNOD 6 weeks	future resistant isoNOD 6 weeks	future diabetic isoNOD 12 weeks	future resistant isoNOD 12 weeks	future diabetic isoNOD 20 weeks	future resistant isoNOD 20 weeks	future diabetic coNOD 6 weeks	future resistant coNOD 6 weeks	future diabetic coNOD 12 weeks	future resistant coNOD 12 weeks	future diabetic coNOD 20 weeks	future resistant coNOD 20 weeks	future diabetic iso116C-NOD 6 weeks	future resistant iso116C-NOD 6 weeks	future diabetic iso116C-NOD 12 weeks	future resistant iso116C-NOD 12 weeks	future diabetic iso116C-NOD 20 weeks	future resistant iso116C-NOD 20 weeks
	0	0.000794981	0.00119968	0.00159388	0.00113785	0.000624487	0	0.000685422	0	0.000425992	0	0.00117857	0.00117045	0.000170841	0.000900938	0.000522001	0.00115834	0.000785597
	0.000933061	0	0.00173262	0.000257246	0.000996929	0.00131418	0.00108253	0	0.00108876	0.000525571		0.00120438	0.00145451	0	0.00242881	0.000395172	0.00185421	0.00169451
	0.000700899	0.00107615	0.000856414	0.000455079	0.00101473	0.00135819	0.000436768	0.000637851	0.000577842	0.000470154		0.000233364	0.000573742	0.000124134	0.000367765	0.00110933	0.00084762	0.000701618
	0.00116641	0	0.000901923	0	0.00186786	0	0	0.000903342	0	0.000821199		0.00178695	0.000745737	0	0.00106648	0	0.00195246	0
	0.00174083	0.00141348	0.00200513	0.00131728	0.00105234	0.00244486	0.000883002	0	0.000912479	0.000535695		0.00132692	0.00155654	0	0.00085201	0	0.00253467	0
	0.00140275		0.00210127		0.000685099		0.000458849	0.00152149	0.00335027	0.00163539		0.00397149	0.00204336	0.00196133	0.00164701	0.000732538	0.000814841	0.00158584
	0.00168568		0.00349428		0.00197231		0	0.00107965	0.00179211	0.00195689		0.00115249	0		0.000254056
	0.00501364		0.00571596				0.00328547	0	0.00195766	0.00411116		0.00312697	0.000363808		0.000833021
	0.00255008		0.000866935				0	0.000987442	0.00139682	0.00131311		0.00124895	0.000806851		0.000958246
	0.00226389		0.00192031				0		0.000140604				0.00098241		0.00211501
	0.0038438		0.000330166				0		0				0.000934733		0.000690708
	0.00451969		0.00302823				0.00072567		0.00235061				0.000336161		0.000566412
	0.00109724		0.001635						0.00108663				0.00387203		0.000617589
	0.000693342		0.00167297										0.00101714		0.00292644
	0.000582199		0.00286941										0.000657199		0.000982962
	0.00159786		0.00152659
	0.00414903		0.000951404
	0		0
	0.000738111
	0
Proteobacteria	future diabetic isoNOD 6 weeks	future resistant isoNOD 6 weeks	future diabetic isoNOD 12 weeks	future resistant isoNOD 12 weeks	future diabetic isoNOD 20 weeks	future resistant isoNOD 20 weeks	future diabetic coNOD 6 weeks	future resistant coNOD 6 weeks	future diabetic coNOD 12 weeks	future resistant coNOD 12 weeks	future diabetic coNOD 20 weeks	future resistant coNOD 20 weeks	future diabetic iso116C-NOD 6 weeks	future resistant iso116C-NOD 6 weeks	future diabetic iso116C-NOD 12 weeks	future resistant iso116C-NOD 12 weeks	future diabetic iso116C-NOD 20 weeks	future resistant iso116C-NOD 20 weeks
	0.00694457	0.00429719	0.00385162	0.00198075	0.00252546	0.00294401	0.00299207	0.00289747	0.00153535	0.00321133	0.00314298	0.00513249	0.00271847	0.00184508	0.00479135	0.00325483	0.00740972	0.00389525
	0.00283374	0.00291612	0.00454226	0.00449323	0.00586195	0.00262836	0.00170581	0.00269994	0.0036213	0.00242571		0.00354622	0.00414107	0.00477824	0.00374917	0.0029099	0.00482437	0.00304284
	0.00399208	0.00189253	0.00391226	0.00402386	0.00331642	0.0145697	0.00154854	0.0021762	0.00239892	0.00311695		0.00213362	0.00384088	0.00220959	0.00430125	0.00421171	0.00409417	0.00296239
	0.00337644	0.00173828	0.00224026	0.00164987	0.00192123	0.00294588	0.0024423	0.00500602	0	0.00624912		0.00360058	0.00281723	0.00285924	0.00354493	0.00869181	0.00460455	0.00270362
	0.00204257	0.00231123	0.00209883	0.0023166	0.0036278	0.00531801	0.00290129	0.00238791	0.002082	0.00248205		0.000398076	0.00255717	0.0015288	0.0057418	0.00210674	0.00464067	0.00214684
	0.00164671		0.00256207		0.00401272		0.00186599	0.000974705	0.00146078	0.00266827		0.00189683	0.00311012	0.00505004	0.00324411	0.00383305	0.00464459	0.0102979
	0.00296325		0.00268027		0.00373192		0.00183122	0.000740329	0.002231	0.0025116		0.00267086	0.0019604		0.00235909
	0.00193565		0.00308532				0.000730105	0.00128956	0.00189696	0.00692303		0.00353759	0.00207371		0.00424841
	0.00384359		0.0127458				0.00222841	0.00513976	0.00198895	0.00212981		0.00114658	0.00399758		0.00383298
	0.00404404		0.00233776				0.00118134		0.00157008				0.00336826		0.0071437
	0.00711977		0.00319161				0.000148577		0.00291447				0.00185307		0.00425331
	0.0020776		0.0023081				0.00255328		0.00292796				0.00468648		0.00415369
	0.00265331		0.00216444						0.00237084				0.00335576		0.00393492
	0.00246319		0.00199887										0.00343524		0.0044525
	0.0023288		0.00473124										0.00472898		0.00349498
	0.00315813		0.00655417
	0.00289428		0.00238784
	0.00238448		0.00577118
	0.0037257
	0.00141519
Alphaproteobacteria RF32	future diabetic isoNOD 6 weeks	future resistant isoNOD 6 weeks	future diabetic isoNOD 12 weeks	future resistant isoNOD 12 weeks	future diabetic isoNOD 20 weeks	future resistant isoNOD 20 weeks	future diabetic coNOD 6 weeks	future resistant coNOD 6 weeks	future diabetic coNOD 12 weeks	future resistant coNOD 12 weeks	future diabetic coNOD 20 weeks	future resistant coNOD 20 weeks	future diabetic iso116C-NOD 6 weeks	future resistant iso116C-NOD 6 weeks	future diabetic iso116C-NOD 12 weeks	future resistant iso116C-NOD 12 weeks	future diabetic iso116C-NOD 20 weeks	future resistant iso116C-NOD 20 weeks
	0	0	0	0	0	0	0	0	0	0.000196612	0	0.000950462	0.000585226	0	0.00034809	0	0.000551592
	0.00048381	0	0.00037462	0	0.00131595	0	0	0	0	0.000390809		0.000802917	0.000359349	0	4.89e-05	0	0.000463551
	0	0	0	0.000814352	0	0.00228423	0	0	0.000858008	3.48e-05		0	0.000239059	0	0.00067157	0	0.000639713
	0	0	0.000349132	0	0	0	0.000793748	0	0	0		0	0.000314867	7.81e-05	0.000210292	0	0.000585737
	0	0.000439325	0.00043101	0	0.000249238	5.35e-05	0	0	0	0		0	0.000407664	0.000267169	0.000537137	0.000151837	0
	4.07e-05		0.000387075		9.79e-05		0.000382374	0.000546786	0.000190537	0.000344293		8.89e-05	0.00100666	0.000138992	6.65e-05	0	0
	0.000975921		0		0.000328718		0.00103249	0	0.000402311	0		0.000695156	0		0
	0		0				0	0	0.000151757	0.004499		0.00164245	0		0
	7.39e-05		0.000295127				0	0.00364594	0	0.000352299		0	0.00155869		0.000188507
	0.000677231		0				0		0				0.000233907		0.00054724
	0		0				0		0				0.000196786		0.000163589
	0.000492063		0.000147719				8.06e-05		0				0.000415258		0
	0.000917687		0.00052943						0.00059271				0.000303688		0
	0.000164213		0										0.000191913		0.00104131
	0		0.00109519										5.71e-05		0.000670911
	0		0.000142482
	0.000234219		0
	0		0
	0
	0
Tenericutes	future diabetic isoNOD 6 weeks	future resistant isoNOD 6 weeks	future diabetic isoNOD 12 weeks	future resistant isoNOD 12 weeks	future diabetic isoNOD 20 weeks	future resistant isoNOD 20 weeks	future diabetic coNOD 6 weeks	future resistant coNOD 6 weeks	future diabetic coNOD 12 weeks	future resistant coNOD 12 weeks	future diabetic coNOD 20 weeks	future resistant coNOD 20 weeks	future diabetic iso116C-NOD 6 weeks	future resistant iso116C-NOD 6 weeks	future diabetic iso116C-NOD 12 weeks	future resistant iso116C-NOD 12 weeks	future diabetic iso116C-NOD 20 weeks	future resistant iso116C-NOD 20 weeks
	0.00731851	0.00653174	0.0322021	0.0123797	0.0264202	0.0241052	0.000136003	0.00227436	0	0.00793001	0	0.0160438	0.006513	0.00242594	0.0103608	0.0120674	0.00678459	0.01509
	0.00857034	0.00671851	0.0172793	0.0239753	0.0128803	0.00946653	0.00262433	0.00286457	0.00106509	0.00611819		0.0153223	0.00453464	0.00357185	0.0149967	0.0117833	0.0150225	0.0249258
	0.00926406	0.00623423	0.00980984	0.00491006	0.0141567	0.0326584	0.00663093	0.00514033	0.00731934	0.00950756		0.0253367	0.0036337	0.00615705	0.00492485	0.0123531	0.00642912	0.0225102
	0.00767373	0.000347657	0.0145762	0.000501432	0.0193012	0	0.00427403	0.00141147	0.00152253	0.00276404		0.00410732	0.00530302	0	0.0078409	0	0.00906266	0
	0.0134624	0.00204382	0.0112063	0.00136271	0.0143174	0.00549647	0.0102807	0	0.000539776	0.000178565		0.000232211	0.00203832	0	0.00233377	0	0.00594528	7.47e-05
	0.00803025		0.00818388		0.00556235		0.00471085	0.00183054	0.0220229	0.00654157		0.0113365	0.00751236	0.00157524	0.0284816	0.0135945	0.00942499	0.00355308
	0.00752347		0.00768345		0.0080246		0.000467545	0.0100561	0.00373052	0.00625588		0.00949437	0.00112023		0.009763
	0.00130101		0.00854146				0.00571915	0.00332226	0.00512937	0.0156495		0.00536955	0.0015098		0.00676829
	0.00107177		0.000553363				0.00612813	0.00303828	0.0102636	0.00502826		0.0138408	0.00524453		0.0101166
	0.000967474		0.00444593				0.000204766		0				0.00622193		0.021298
	0.0171661		0.00608973				0		0.000705608				0.00706789		0.0197942
	0.00420987		0.00797681				0.0027683		0.0132377				0.00573451		0.00415369
	0.00973547		0.0157895						0.00753235				0.0133623		0.00534656
	0.00908643		0.0143614										0.00702401		0.0136986
	0.00695		0.00556359										0.0051433		0.00405667
	0.00750056		0.0106454
	0.00453382		0.00953269
	0		4.95e-05
	0.000316333
	0.000640205
Rikenella	future diabetic isoNOD 6 weeks	future resistant isoNOD 6 weeks	future diabetic isoNOD 12 weeks	future resistant isoNOD 12 weeks	future diabetic isoNOD 20 weeks	future resistant isoNOD 20 weeks	future diabetic coNOD 6 weeks	future resistant coNOD 6 weeks	future diabetic coNOD 12 weeks	future resistant coNOD 12 weeks	future diabetic coNOD 20 weeks	future resistant coNOD 20 weeks	future diabetic iso116C-NOD 6 weeks	future resistant iso116C-NOD 6 weeks	future diabetic iso116C-NOD 12 weeks	future resistant iso116C-NOD 12 weeks	future diabetic iso116C-NOD 20 weeks	future resistant iso116C-NOD 20 weeks
	0.00167382	0.00195522	0.0016101	0.00205812	0.00191491	0.000553117	0.00392898	0.000467333	0	0.00275256	0	0.0030795	0.00264296	0.000854204	0.00194521	0.00245647	0.00489078	0
	0.00383592	0.00245869	0.0029033	0.0029669	0.000757666	0.00233879	0.000360845	0.00125119	0.00016568	0.00125329		0.00197384	0.00164274	0.00219988	0.00793845	0.00091608	0.00489304	0.00311572
	0.00170654	0.00215229	0.0040485	0.00208378	0.00346492	0.00290159	0.00166766	0.00270149	0.00243394	0.00451		0.00426724	0.00101998	0.00104273	0.00522865	0.00270753	0.00297467	0.00323524
	0.00337644	0.000782228	0.00602252	0.00205425	0.0027929	0.00225487	0.0018012	0.00376393	0.00365408	0.00150219		0.0024804	0.00260179	0.00104683	0.00716496	0.00369209	0.00670344	0.00397094
	0.0023211	0.00238764	0.00489103	0.00213491	0.00329549	0.00389036	0.00189215	0.00148011	0	0		0	0.00318719	0.000504653	0.0022782	0.0013096	0.00601983	0.00113876
	0.00402529		0.00188008		0.00187587		0.00341078	0.0020445	0.00171483	0.00206576		0.00361583	0.00344066	0.00285705	0.00640503	0.00594549	0.00153462	0.0110005
	0.000390369		0.00242217		0.00164359		0.00155848	0.00191252	0.00171897	0.00382132		0.00362213	0.00103621		0.00117954
	0.000634639		0.00243578				0.00365052	0.00456811	0.00887776	0.00234646		0.00650663	0.00258304		0.000937149
	0.00225442		0				0.00779944	0.000683614	0.00540508	0.00280238		0.00606048	0.00487778		0.00551384
	0.000986823		0.00102277				0.00296124		0.000773323				0.00542665		0.00477726
	0.00307941		0.000990499				0.00824604		0				0.00326336		0.00396248
	0.00282481		0.0033606				0.00628914		0.00564972				0.00334184		0.00354007
	0.00195507		0.00256929						0.00301294				0.00270283		0.00296443
	0.00180634		0.0029114										0.0101138		0.00506293
	0.00227422		0.00278179										0.00138583		0.00396305
	0.00165426		0.0033585
	0.00103726		0.00315269
	0.00128891		0.00158522
	0.000913852
	0.00178583
Chao1	future diabetic isoNOD 6 weeks	future resistant isoNOD 6 weeks	future diabetic isoNOD 12 weeks	future resistant isoNOD 12 weeks	future diabetic isoNOD 20 weeks	future resistant isoNOD 20 weeks	future diabetic coNOD 6 weeks	future resistant coNOD 6 weeks	future diabetic coNOD 12 weeks	future resistant coNOD 12 weeks	future diabetic coNOD 20 weeks	future resistant coNOD 20 weeks	future diabetic iso116C-NOD 6 weeks	future resistant iso116C-NOD 6 weeks	future diabetic iso116C-NOD 12 weeks	future resistant iso116C-NOD 12 weeks	future diabetic iso116C-NOD 20 weeks	future resistant iso116C-NOD 20 weeks
	419	394	347	372	344	410	186	331	357	341	309	304	285	290	334	370	388	378
	213	320	244	327	181	346	240	249	110	349		259	318	362	349	341	336	371
	213	219	277	214	327	156	263	196	305	173		230	318	285	161	359	411	400
	225	326	331	337	328	193	266	299	327	355		327	216	344	304	213	304	159
	360	311	292	411	294	312	274	317	253	330		277	269	259	255	203	382	202
	243		232		358		314	239	287	383		386	238	386	407	287	344	293
	365		247		369		351	171	273	367		254	306		291
	205		268				165	248	274	420		265	269		312
	209		354				131	295	278	336		326	282		229
	291		269				114		320				357		318
	357		365				374		388				335		366
	278		382				220		313				363		312
	251		355						279				285		354
	235		371										349		321
	319		206										330		352
	330		355
	277		379
	256		201
	289
	296
Ruminoccaceae Clostridium	all future diabetics 6 weeks	all future resistants 6 weeks	all future diabetics 12 weeks	all future resistants 12 weeks	all future diabetics 20 weeks	all future resistants 20 weeks
	0.00174504	0.000902411	0.00138911	0.000634459	0.0011656	0.000749384
	0	0.00220138	0.000327792	0.000411593	0	0.000712774
	0.00307786	0	0	0.000215564	0.00237594	0
	0.000429729	0.00119942	0.00020366	0.000792585	0.00206354	0
	0.000441009	0.000324719	0	0.00140813	0.00171698	0.000856592
	0	0.0053276	0.00156673	0	0.00311557	0
	0.000283904	0.00329262	0.00162802	0.000363857	0.000309382	0
	0.00717142	0.00303917	0.00064954	0.00210699	0.000869931	0
	0	0.000338753	0.000461136	0.000881287	0	0
	0	0.00153931	0	0.000571408	0.000618068	0.000364903
	0.000240238	0	0.00220111	0.000688587	0.00431807	0.000192647
	0	0	0.000812453	0.00032358	0.00263582	0
	0.000778039	0.000458996	0.00116786	0.000523591	0.00117415	0.000821226
	0.00104001	0.000886166	0.00141224	0.000368312	0.000909906	0.000368543
	0.00181937	0.00321181	0	0.00224153		0.0013748
	0.0012031	0.00156121	0.000203546	0.00197586		0.000983911
	0.00153916	0	0.00104468	0.00116574		0.00113038
	0.00328672	0.00117182	0.000198152	0		0
	0.00499104	0.000623395	0	0.000189797		0
	0	0.00242464	0.00101775	0		0.000281034
	0.000921798		0.00112066
	0.00413332		0
	0		0.00129803
	0.00112956		0.000476342
	0		0.00168239
	0.0015142		0.00010623
	0		0.00148791
	0		0.000187472
	0.000835655		0
	0.000346528		0.000783537
	0		0.000296355
	0.000860053		0.000266186
	0		0.000586826
	0.00121494		0.000943396
	0.00165748		0.000991378
	0.00165719		0.000444527
	0		0.000632185
	0.000390643		0.00119769
	0.00322066		0.00274897
	0.00201914		0.00164944
	0		0
	0		0
	0.000262381		0
	0.000810741		0.00241742
	0.000182213		0.000969497
	0.000518165		0.00132622
	0.00112867

## Sheet: Figure_6_Diab&FutResist
Mogibacteriaceae unk. genus	diabetic isoNOD	future-resistant isoNOD 12 weeks	future-resistant isoNOD 20 weeks	diabetic coNOD	future-resistant coNOD 12 weeks	future-resistant coNOD 20 weeks	diabetic iso116C-NOD	future-resistant iso116C-NOD 12 weeks	future-resistant iso116C-NOD 20 weeks
	0	0.000340441	0.000463905	0	0.000589835	0.000646314	0.000271081	0.000552707	0.000621931
	0.000456746	0.000154347	0.000334113	0	0.000283	0.000535278	0.000425924	0.000395172	0.000473735
	0	0	0	0	0.00027861	0.000400053	8.77e-05	0.000601673	0.000565192
	0.000115521	0.000307329	0	0.000442134	0.000480702	0.00056009	0.000123151	5.77e-05	0
	0.000624108	0.000666212	0	0.00024301	0.000732117	0.000232211	0.00043652	0	0
	0			0	0.00025822	0.000311199	0.000332012	0.000255537	0.000301108
	0.00103128			0.000531317	0.000878288	7.32e-05	0.000476891
	0.000194776			0.000231575	0.00060116	0.000442198	0.00021636
	0.000385734			0	0.000368312	0	0.000830502
	0.000644676			0.000634409			0.000345378
	0.000445361			0			0.000506745
	0.000645328			0			0.000360013
	0.000387055						0.000460907
	0.000153891						0.000210821
	0.000443302						0.00029926
	0.000233251
	0.000462922
	0.000313022
	0.000258359
	0.000321379
Cyanobacteria	diabetic isoNOD	future-resistant isoNOD 12 weeks	future-resistant isoNOD 20 weeks	diabetic coNOD	future-resistant coNOD 12 weeks	future-resistant coNOD 20 weeks	diabetic iso116C-NOD	future-resistant iso116C-NOD 12 weeks	future-resistant iso116C-NOD 20 weeks
	0.00199485	0.00159388	0.000624487	0.00156904	0.000425992	0.00117857	0.000697067	0.000522001	0.000785597
	0.00243598	0.000257246	0.00131418	0	0.000525571	0.00120438	0.00390201	0.000395172	0.00169451
	0.000197863	0.000455079	0.00135819	0.00133767	0.000470154	0.000233364	0.000613838	0.00110933	0.000701618
	0	0	0	0.00158558	0.000821199	0.00178695	0.000545381	0	0
	0.00194365	0.00131728	0.00244486	0.000189008	0.000535695	0.00132692	0.00275343	0	0
	0			0.00123741	0.00163539	0.00397149	0.000585903	0.000732538	0.00158584
	0.000937523			0.000837846	0.00195689	0.00115249	0.00184536
	0.00609119			0.00188155	0.00411116	0.00312697	0.000667111
	0.000916119			0	0.00131311	0.00124895	0.00192526
	0.00240679			0			0.00412809
	0.00229278			0.00218603			0.000733906
	0.00228016			0.000458445			0.000806428
	0.00157738						0.00347775
	0.0060289						0.00176323
	0.00191784						0.00173856
	0.00170925
	0.00173205
	0.00193009
	0.00266625
	0.000535922
Deferribacteres	diabetic isoNOD	future-resistant isoNOD 12 weeks	future-resistant isoNOD 20 weeks	diabetic coNOD	future-resistant coNOD 12 weeks	future-resistant coNOD 20 weeks	diabetic iso116C-NOD	future-resistant iso116C-NOD 12 weeks	future-resistant iso116C-NOD 20 weeks
	0.0134652	0.0302529	0.0173251	0.00460905	0.0817577	0.00231913	0.0475361	0.0286793	0.0465139
	0.0232332	0.00212656	0.00931061	0.0130455	0.022613	0.00307785	0	0	0
	0.0128611	0	0	0.00524146	0	0	0	0	0
	0.00131694	0.0056128	0.000727379	0.00664725	0.0214914	0.00197365	0	0.000673038	0.000337952
	0.00456491	0.0493754	0.00155257	0.00560273	0	0	0.00149424	0.00100592	0.00451771
	0.00113481			0.00136998	0.00103288	0.00312681	0	0	0
	0			0	0	0	0
	0.00145197			0	0.00219132	0.0108023	0
	0.00400199			0	0.000768652	0.00212936	0
	0			0			0
	0			0			0
	4.3e-05			0.0462375			0
	0.00230836						0
	0						0
	0						0
	0.0153654
	0
	0.00193009
	0.0243772
	0
Chao1	diabetic isoNOD	future-resistant isoNOD 12 weeks	future-resistant isoNOD 20 weeks	diabetic coNOD	future-resistant coNOD 12 weeks	future-resistant coNOD 20 weeks	diabetic iso116C-NOD	future-resistant iso116C-NOD 12 weeks	future-resistant iso116C-NOD 20 weeks
	227	372	410	205	341	304	356	370	378
	214	327	346	233	349	259	374	341	371
	260	214	156	194	173	230	385	359	400
	230	337	193	271	355	327	303	213	159
	382	411	312	288	330	277	390	203	202
	396			317	383	386	378	287	293
	394			323	367	254	296
	229			248	420	265	290
	199			452	336	326	288
	277			338			397
	368			352			398
	401			173			377
	329						287
	386						388
	300						337
	284
	441
	352
	388
	380

## Sheet: Figure_7_isoNOD-coNOD-iso116
Lachnospiraceae Clostridium	isoNOD 6 weeks	isoNOD 12 weeks	isoNOD 20 weeks	coNOD 6 weeks	coNOD 12 weeks	coNOD 20 weeks	iso116C-NOD 6 weeks	iso116C-NOD 12 weeks	iso116C-NOD 20 weeks
	0.00284905	0.00142068	0.00111009	0	0	0	0.00011327	0.000143331	0.00020225
	0.000656599	0.000280965	0	0.00203385	0.00113609	0.000304148	0.00118072	0.000505322	0.000669574
	0.00249886	0.00019464	0.00180671	0	0.000577842	0.000836372	0.00145029	0.00065558	0.00159928
	0	0.000116377	0.00167218	0.000702161	0.00243605	0.00166689	0.00086174	0.00115661	0.00157824
	0.000278532	0	0.00191083	0.00107222	0.00105385	0.000453406	0	0.000333395	0.00100641
	0.000223627	0.000737286	0.00169644	0.000734158	0.000508098	0	0.000480791	0.00023291	0.00122226
	0.000301648	0.00150889	0.000328718	3.9e-05	0.0013898	0.000489027	0	5.44e-05	6.55e-05
	0.00333185	0.000909357	0.00240874	0.000730105	0.000379391	0.000237816	0	0	0.00422717
	0.00306749	0.000590253	0.00151465	0.000557103	0.00203449	0.00028427	7.34e-05	0.000816865	0.00142272
	0	0.0010019	0	0	0	0.000511865	0.000389845	5.92e-05	0
	0.000349437	0.00253127	0.000400058	0	0		0.000147589	0.000145412	0
	0.000583186	0.00127407	0.00053537	0	0		0.000830516	0.000188804	0.000562068
	0.000319196	0.000887574		0	0.00039514		0.000212582	0.0015528
	0.0017516	0.00110807		0	0.00137628		0.000326252	0.000915636
	0.00249254	8.76e-05		0.000862975	0.00130719		0.00165729	0.000639705
	0.00201143	0.000162837		0.000432852	0.00123633		0	0
	0.000987068	0.000951404		0	0.00166243		0.00189237	0.00310749
	0.0007089	0.000148614		0.00014264	0		0.00054619	0.001617
	0.00326878	0.001826		0	0.000344293		0	0
	0.000438035	0.000737438		0.000393425	0.000508482		0	0
	0.00363113	0		0.000227871	0.000678729		0.000664072	0.000238501
	0.00274458	0.000679359			0.000832706
	0.000593736	0.00267999
	0.000851759
	0.00034382
Sutterella	isoNOD 6 weeks	isoNOD 12 weeks	isoNOD 20 weeks	coNOD 6 weeks	coNOD 12 weeks	coNOD 20 weeks	iso116C-NOD 6 weeks	iso116C-NOD 12 weeks	iso116C-NOD 20 weeks
	0.000658844	0.000915549	0.000943579	0.000377786	0	0	0.00169904	0.00395184	0.00573656
	0.000241905	0.00327792	0.00255214	0	0	0.00190092	0.00280635	0.00319494	0.00370841
	0.000822794	0.00336727	0.00170771	0.000277943	0.00049029	0.00107056	0.000717177	0.00295811	0.000703685
	0.00304903	0.001542	0	0.000549518	0	0.000233364	0.000662877	0.00219305	0.00120402
	0.00127661	0	0.000249238	0.000315358	0.000475517	0.000400064	0.000704147	0.00446379	0.00162144
	0.000874179	0	9.79e-05	0.000244719	0.000841537	0	0.00159262	0.00204628	0.00247168
	0.00113562	0.0002581	0.00301647	0.000467545	0.000182869	0.000755768	0.000644131	0.000181468	0.000687398
	0	0.000487155	0	0	0.000880188	0.00129884	0.00041838	0.000478987	0.00107501
	0.00114569	0.0117128	0.000601403	0	0	0.000315856	0.00201713	0.0010525	0.00062366
	0.00236063	0.000688806	0.00333374	0.000204766	0.000867059	0.000348068	0.00293164	0.00600485	0.00219669
	0.00670481	0.000311824	0.00294588	0.000148577	0		0.0013283	0.00372619	0.00173614
	0	0.000720129	0.00439003	0.000268767	0.000494866		0.000375709	0.00396488	0.00967561
	0.00109724	0.00105886		0.000654267	0.00145708		0.00249024	0.000282326
	0.000237196	0.000999435		0.000757301	0.000983059		0.00211104	0.00245965
	0.000982461	0.00326368		0	0.000107809		0.000171443	0.00232478
	0.000601549	0.00545503		0.000639868	0		0.000239177	0
	0.000886688	0.000634269		0	0		0.000756949	0.000377209
	0	0.00557303		0	0		0.000819285	0.000958917
	0.00056237	0.000464238		0.000462706	0.00051644		0	0.00846105
	0.000640205	0.00394443		0.000349711	0.000292763		0.00102415	0.0019549
	0.000472691	0.00296999		0.000354466	0.000465414		0.00109649	0.00354344
	0.000371662	0.00134254			0.000416353
	0.000593736	0
	0.000504102
	0.000668539
Mogibacteriaceae unk. genus	isoNOD 6 weeks	isoNOD 12 weeks	isoNOD 20 weeks	coNOD 6 weeks	coNOD 12 weeks	coNOD 20 weeks	iso116C-NOD 6 weeks	iso116C-NOD 12 weeks	iso116C-NOD 20 weeks
	0.000373938	0.000631413	0.000582799	0.000408009	0.00040404	0.000420934	0.00011327	0.000143331	0.000239023
	0.000380136	0.000257551	0.000199386	0.000295237	0	0.000646314	0.000393573	0.000260811	0.000394877
	0.00054853	0.000116784	0.000742482	0	0.000507801	0.000535278	0.00087655	0.000415734	0.000431807
	0.000245559	0	0.000498097	0.000427403	0	0.000400053	0.000314867	0.000721002	0.000553196
	0	0	0.000858488	0	0.000154222	0.00056009	0	0.000185219	0.000372745
	0.000243957	0.000589829	0.000505668	0.000565914	0.000222293	0.000232211	0.000360593	6.65e-05	0.000706196
	0.00026616	0.000853717	0.000135355	0.000311696	0.000658328	0.000311199	0	0.000381084	0.000621931
	0.00015866	0.000389724	0.000463905	0	0.000257986	7.32e-05	0.000218285	0.000437336	0.000473735
	0.000480449	0.000221345	0.000334113	0	0.000926151	0.000442198	0	0.000691194	0.000565192
	0	0.000918408	0	0.000204766	0.000140604	0	0.000171532	0	0
	0.000109199	0.000165083	0	0.000148577	0.000337465		0.000147589	0	0
	0.000255144	0.000590875	0	0	0.000247433		0.000257064	0	0.000301108
	0.000219447	0.000482716		0	0.000345747		0.000167029	0.000511717
	0.000383163	0.00041281		0	0.000589835		0	0.000610424
	0.000327487	0.000284751		0	0.000283		0.000257165	0.000218436
	0.000582751	0		5.65e-05	0.00027861		0	0.000552707
	0.000401519	0.000466374		0.000611778	0.000480702		0.000165582	0.000395172
	0	0.00024769		0	0.000732117		0.000148961	0.000601673
	0.000492074	0.000340441		0	0.00025822		0.000312485	5.77e-05
	0.000505425	0.000154347		0.000240427	0.000878288		5.94e-05	0
	0.000515663	0		0.000430423	0.00060116		0.000555967	0.000255537
	0.000428841	0.000307329			0.000368312
	0.000333977	0.000666212
	0.000399805
	0.000382022
Cyanobacteria YS2 unk. genus	isoNOD 6 weeks	isoNOD 12 weeks	isoNOD 20 weeks	coNOD 6 weeks	coNOD 12 weeks	coNOD 20 weeks	iso116C-NOD 6 weeks	iso116C-NOD 12 weeks	iso116C-NOD 20 weeks
	0	0.00119968	0.00113785	0	0	0	0.00117045	0.000900938	0.00115834
	0.000933061	0.00173262	0.000996929	0.00108253	0.00108876	0.00117857	0.00145451	0.00242881	0.00185421
	0.000700899	0.000856414	0.00101473	0.000436768	0.000577842	0.00120438	0.000573742	0.000367765	0.00084762
	0.00116641	0.000901923	0.00186786	0	0	0.000233364	0.000745737	0.00106648	0.00195246
	0.00174083	0.00200513	0.00105234	0.000883002	0.000912479	0.00178695	0.00155654	0.00085201	0.00253467
	0.00140275	0.00210127	0.000685099	0.000458849	0.00335027	0.00132692	0.00204336	0.00164701	0.000814841
	0.00168568	0.00349428	0.00197231	0	0.00179211	0.00397149	0	0.000254056	0.000785597
	0.00501364	0.00571596	0.000624487	0.00328547	0.00195766	0.00115249	0.000363808	0.000833021	0.00169451
	0.00255008	0.000866935	0.00131418	0	0.00139682	0.00312697	0.000806851	0.000958246	0.000701618
	0.00226389	0.00192031	0.00135819	0	0.000140604	0.00124895	0.00098241	0.00211501	0
	0.0038438	0.000330166	0	0	0		0.000934733	0.000690708	0
	0.00451969	0.00302823	0.00244486	0.00072567	0.00235061		0.000336161	0.000566412	0.00158584
	0.00109724	0.001635		0.000685422	0.00108663		0.00387203	0.000617589
	0.000693342	0.00167297		0	0.000425992		0.00101714	0.00292644
	0.000582199	0.00286941		0.000637851	0.000525571		0.000657199	0.000982962
	0.00159786	0.00152659		0.000903342	0.000470154		0.000170841	0.000522001
	0.00414903	0.000951404		0	0.000821199		0	0.000395172
	0	0		0.00152149	0.000535695		0.000124134	0.00110933
	0.000738111	0.00159388		0.00107965	0.00163539		0	0
	0	0.000257246		0	0.00195689		0	0
	0.000794981	0.000455079		0.000987442	0.00411116		0.00196133	0.000732538
	0	0			0.00131311
	0.00107615	0.00131728
	0
	0.00141348
Prevotella	isoNOD 6 weeks	isoNOD 12 weeks	isoNOD 20 weeks	coNOD 6 weeks	coNOD 12 weeks	coNOD 20 weeks	iso116C-NOD 6 weeks	iso116C-NOD 12 weeks	iso116C-NOD 20 weeks
	0.000694457	0.00050513	0.000915827	0.00472988	0.00670707	0.00157149	0.00692832	0.00206806	0.00213282
	0.00514912	0.00156872	0.00267177	0.00072169	0.000213018	0.00136867	0.0030288	0.000179308	0.000566563
	0.000487582	0.000661775	0.000197995	0.00611475	0.00280166	0.00163929	0.00103592	0.00329389	0.000655706
	0.00292625	0.00128015	0.000142313	0.002656	0	0	0.000447442	0.000465647	0.000374221
	0.0100504	0.00168656	0.000415397	0.00286976	0.00182496	0	0.00581848	0.00246342	0.000111823
	0.00550936	0.0016036	0.00101134	0.00542971	0.00185773	0.0109139	0.00208844	0.000881732	0.000434582
	0.0065298	0.000635324	0.00175961	0.0172017	0.00146295	0.00127443	0.00142829	0.000399231	0.000654664
	0.00015866	0.00136403	0.00028548	0.0030421	0.00115335	0.0048478	0.00100047	0.00189512	0.000218647
	0.00140439	0.000332018	0.000512306	0.00668524	0.00086542	0.00319015	0.00225552	0.000314179	0.000545703
	0.00696581	0.00121063	0.00345722	0.00722983	0.00356197	0.000163797	0.00383608	0.00162693	0.00185874
	0.000698873	0.00064199	0	0.0113662	0.00582894		0.00611676	0.00203577	0.00169881
	0.00349912	0.00121868	0.00133843	0.00927245	0.0333622		0.0011469	0.000849618	0.000481773
	0.0439293	0.00817502		0.00704116	0.00380322		0.00452496	0
	0.00197055	0.000456264		0.00187679	0.000557067		0.00523922	0.00219034
	0.00125537	0.00595786		0.00131322	0.0017519		0.000785782	0.000499282
	0.00125949	0.00103808		0.00459199	0.000104479		0.00242594	0.00168883
	0.00337945	0.00167895		0.00791364	6.01e-05		0.00108811	0
	0	0.000470612		0.00715576	0.000624978		0.00620671	0.000338441
	0.00056237	0.000154746		0.00311555	0.000860733		0.000984329	0.000326904
	0.00303255	0.000325845		0.0101416	0.00331284		0.00577383	0.00586471
	0.000515663	0.00443103		0.00706401	0.00482867		0.00052508	0.000289608
	0.000686146	0.00250716			0.00155332
	0.00667953	0.000227118
	0.000538868
	0.00809887
Proteobacteria	isoNOD 6 weeks	isoNOD 12 weeks	isoNOD 20 weeks	coNOD 6 weeks	coNOD 12 weeks	coNOD 20 weeks	iso116C-NOD 6 weeks	iso116C-NOD 12 weeks	iso116C-NOD 20 weeks
	0.00694457	0.00385162	0.00252546	0.00299207	0.00153535	0.00314298	0.00271847	0.00479135	0.00740972
	0.00283374	0.00454226	0.00586195	0.00170581	0.0036213	0.00513249	0.00414107	0.00374917	0.00482437
	0.00399208	0.00391226	0.00331642	0.00154854	0.00239892	0.00354622	0.00384088	0.00430125	0.00409417
	0.00337644	0.00224026	0.00192123	0.0024423	0	0.00213362	0.00281723	0.00354493	0.00460455
	0.00204257	0.00209883	0.0036278	0.00290129	0.002082	0.00360058	0.00255717	0.0057418	0.00464067
	0.00164671	0.00256207	0.00401272	0.00186599	0.00146078	0.000398076	0.00311012	0.00324411	0.00464459
	0.00296325	0.00268027	0.00373192	0.00183122	0.002231	0.00189683	0.0019604	0.00235909	0.00389525
	0.00193565	0.00308532	0.00294401	0.000730105	0.00189696	0.00267086	0.00207371	0.00424841	0.00304284
	0.00384359	0.0127458	0.00262836	0.00222841	0.00198895	0.00353759	0.00399758	0.00383298	0.00296239
	0.00404404	0.00233776	0.0145697	0.00118134	0.00157008	0.00114658	0.00336826	0.0071437	0.00270362
	0.00711977	0.00319161	0.00294588	0.000148577	0.00291447		0.00185307	0.00425331	0.00214684
	0.0020776	0.0023081	0.00531801	0.00255328	0.00292796		0.00468648	0.00415369	0.0102979
	0.00265331	0.00216444		0.00289747	0.00237084		0.00335576	0.00393492
	0.00246319	0.00199887		0.00269994	0.00321133		0.00343524	0.0044525
	0.0023288	0.00473124		0.0021762	0.00242571		0.00472898	0.00349498
	0.00315813	0.00655417		0.00500602	0.00311695		0.00184508	0.00325483
	0.00289428	0.00238784		0.00238791	0.00624912		0.00477824	0.0029099
	0.00238448	0.00577118		0.000974705	0.00248205		0.00220959	0.00421171
	0.0037257	0.00198075		0.000740329	0.00266827		0.00285924	0.00869181
	0.00141519	0.00449323		0.00128956	0.0025116		0.0015288	0.00210674
	0.00429719	0.00402386		0.00513976	0.00692303		0.00505004	0.00383305
	0.00291612	0.00164987			0.00212981
	0.00189253	0.0023166
	0.00173828
	0.00231123
Actinobacteria	isoNOD 6 weeks	isoNOD 12 weeks	isoNOD 20 weeks	coNOD 6 weeks	coNOD 12 weeks	coNOD 20 weeks	iso116C-NOD 6 weeks	iso116C-NOD 12 weeks	iso116C-NOD 20 weeks
	8.9e-05	0	0.000138762	0.000695127	0.00131986	0.000561246	0.0110438	0.0267824	0.0087887
	0.000241905	0.0109576	0.00749691	0	0.000686391	0.000722351	0.0060576	0.00705821	0.00036054
	0.000639951	0.00108998	0.00141072	0	0.00047278	0	0.000446244	0.000399744	0.000367835
	0.004461	0.000349132	0.00128082	0	0	0	0.000778881	0.000420585	0.00068336
	0.00132303	0.000468489	0.00141235	0	0.000642591	0.00162693	0.00255717	0.0211891	0.00352244
	0.00077253	0.00176949	0.000831906	0.000412964	0.000635122	0.00119423	0.0196373	0.0127768	0.000937067
	0.000461345	0.000893424	0.000928146	0.000214291	0.000146295	0.00124479	0	0	0
	0	0.00129908	0.000463905	0.000851789	0.000971242	0.000621982	0	0.000728893	0
	0	0.0199395	0.000222742	0.000557103	0.00048585	0.00183197	0.0228119	0.00329888	0.000175404
	0	0.00118976	0.00969256	0.000897822	0.000749889	0.0114453	0.0112587	0.0204549	0.0145319
	0.00100463	0.000770388	0.0231306	0.000668598	0.00131918		0.0107904	0.00605278	0.0172494
	0.000710758	0.00110789	0.00126704	0.000752547	0.00123716		0.00126555	0.0350231	0.00108399
	0.00071819	0.00107443		9.35e-05	0.0271906		0.00464643	0.00139399
	0.00124072	0.00136879		0.000592671	0.000327686		0.0010939	0.000215444
	0.000673168	0.00587024		0	0.000283		0.000314313	0.000358859
	0.00107151	0.00262574		0.00048931	0.00177614		0.000136673	0.000429883
	0.000284409	0.000970059		0.000710452	0.00052076		0.000378474	0.000359247
	0	0.0333391		0.000499239	0.000249991		7.45e-05	0.000789696
	0	0.000216644		0.000647788	0.0208297		0.000921832	0.0167875
	0	0.000531641		0.000590138	0.00103237		0.000519496	0.00290389
	6.45e-05	0.00203588		0.00215212	0.00129928		0.00260996	0.0207836
	0.000228715	0.00283066			0.00118501
	0.000593736	0.000938754
	0.000764845
	0.000420224

## Sheet: Figure_8_16S_SFB_Bifido.,etc.
Figure 8a
Segmented filamentous bacteria	C57BL/6J 6 weeks	C57BL/6J 12 weeks	C57BL/6J 20 weeks	NOD isolation 6 weeks	NOD isolation 12 weeks	NOD isolation 20 weeks	NOD cohousing 6 weeks	NOD cohousing 12 weeks	NOD cohousing 20 weeks	116C-NOD isolation 6 weeks	116C-NOD isolation 12 weeks	116C-NOD isolation 20 weeks	NOD.RAG-2-/- 6 weeks	NOD.RAG-2-/- 12 weeks	NOD.RAG-2-/- 20 weeks	116C-NOD.RAG-2-/- 6 weeks	116C-NOD.RAG-2-/- 12 weeks	116C-NOD.RAG-2-/- 20 weeks
	0	0	0	0.00252854	0	0	0.00165124	0	0	0.00235248	6.14e-05	0	0.0058363	0.00508733	0.00823392	0.0305327	0.00956199	0.0107937
	0	0	0	0.000988355	0	0	0.00349017	0	0	0.00123005	0.000208255	0	0.00158644	0.00528616	0.0137501	0.00253961	0.00283174	0.00225704
	0	0	0	0.00228715	0	0	0	0.00039514	0	0.000780603	0.000455559	0.000155915	0.00408783	0.00815136	0.00997894	0.011463	0.0028597	0.00498785
	0	0	0	0.00035445	0.00216442	0	0.00389121	0.000555732	0	0.00655428	0.000162693	0.000606751	0.0114724	0.00442979	0.00320733	0.000962991	0.00285182	0.00719731
	0	0	0	0	0	0	0.00436561	0	0	0.00822207	0.000490766	0	0.00321247	0.00426723	0.00449869	0	0.0427895	0.00541652
	0	0	0	0	0.00063843	0	0	0	0	0.0024939	0.000145175	0.000191914	0.0030059	0.00207299	0.00234834	0.00794297	0.00588577	0.0174939
	0	0	0	0	0	0	0.00240132	0	0.000355656	0.0025262	0	0	0.0026182	0.0036555	0.00570352	0.000675409	0.0249069	0.00480989
	0	0	0	0.0106476	0.000175231	0	0.00305899	0.000364216	9.15e-05	0.00188586	8.82e-05	0	0.0102372	0.0127281	0.00220658
	0	0	0	0.00176245	0.00319567	0	0.00333125	0	0.00189514	0.00239268	0.000125676	0.000448163
	0	0		0.00226362	0	0	0.00377221	0	0.000450441	0.00299133	0.000842539	0.000591416
				0.00528241	0.00592367	0	0.00529248	0		0.00627555	0.00167902	0.000298691
				0	0.00200479	0.000356913	0	0		0.00112867	0.000179308	0.000100369
				0.00468371	0.000349132		0	0		0.00951464	0.00110329
				0.00422934	0		0	0.000164955		0.00864149	0
				0.00310179	0.000313347		0.00387024	0		0.000892487	9.26e-05
				0.00358416	0.000436785		0	0		0.000265151	0.0021461
				0.000996316	0		0	0		0.00415076	7.18e-05
				0.00466766	0		0.0045407	0		0.00156257	0.00024443
				0.00152369	0.000670643		0.00527485	0.000602513		0.00265613	0.000307675
				0.00712123	0.00139107		0.00773737	0.000246537		0.00737684	0.000948983
				0.0189866	0.000198152		0.00460806	0.00116354		0.00101927	0.000136286
				0.0060786	0.000287683			0
				0.00887201	0
				0.00683146
				0.00586404
Bifidobacterium	C57BL/6J 6 weeks	C57BL/6J 12 weeks	C57BL/6J 20 weeks	NOD isolation 6 weeks	NOD isolation 12 weeks	NOD isolation 20 weeks	NOD cohousing 6 weeks	NOD cohousing 12 weeks	NOD cohousing 20 weeks	116C-NOD isolation 6 weeks	116C-NOD isolation 12 weeks	116C-NOD isolation 20 weeks	NOD.RAG-2-/- 6 weeks	NOD.RAG-2-/- 12 weeks	NOD.RAG-2-/- 20 weeks	116C-NOD.RAG-2-/- 6 weeks	116C-NOD.RAG-2-/- 12 weeks	116C-NOD.RAG-2-/- 20 weeks
	0	0.00744032	0.00037679	0	0	0	0	0	0.000152074	0	0.00015353	0	0	0	0	0	0	0
	7.92e-05	0.00636481	0.0163923	0	0.0182425	0.000124897	0	0	0	6.83e-05	0	0	0	0	0	0	0	0
	0.0258868	0.0282675	0.0111843	0	0	0.000111371	0	0.0269189	0	0	0.00191649	0	0	0	0	0	0	0
	0.025966	0.0153874	0.00584076	0	0.000476907	0.00749691	0	0.000460464	0	0	0.0181477	0.00726263	0	0	0	0	0	0
	0.0420553	0.0224455	0.0579593	0	0	0.0083961	0	0	8e-05	0	0.00572561	0	0.000184624	0	0	0	0	0
	0.003199	0.0298941	0.00907251	0	0.000249144	0	0	0	0	0.0222067	0	0	0	0	0	0	0	0
	0.0150847	0.00642147	0.00169028	0	0.00102116	7.12e-05	0	0	0.000281561	0.00999563	0.0345039	0	0	0	0	0.000422131	0	0
	0.00861959	0.00822222	0.00387777	0	0.0056074	0	0	0	0	0.0100361	0.00109402	0.00117415	0	0	0
	0.0123043	0.0138199	0.00207154	0.000241905	0.000366382	0	0	0	0.00126342	0.000573451	0	0.000380259
	0.0127712	0.00649675		0.000593736	0	0	0	0	0.00956164	0.00426682	0	0.0129267
				0	0.0102084	0.0221487	0.000557103	0		0	0.026332	0.0168387
				0.000283917	0.000350351	0	9.45e-05	0		0	0.00655289	0.000240886
				0	0.000116377		0	0		0.0100432	4.8e-05
				0	0		6.04e-05	0		0.00569825	0
				0.00065685	0		5.38e-05	0		0	0.0205964
				0.000254712	0		0	0		0.000381154	0.0122611
				0.000770735	0		0	0		0.00211244	0
				0	0		0	0		0.0186457	0
				0.000365686	0.0007904		0	0.0193665		0.00010937	0.01373
				0.00325366	0.00135872		0	0		0	0.00261919
				0.00106771	0.0321997		0.000303828	0		0.00145169	0.0202555
				0.000243957	0			9.61e-05
				0.000106464	0.000389724
				0
				0.000229213
Allobaculum	C57BL/6J 6 weeks	C57BL/6J 12 weeks	C57BL/6J 20 weeks	NOD isolation 6 weeks	NOD isolation 12 weeks	NOD isolation 20 weeks	NOD cohousing 6 weeks	NOD cohousing 12 weeks	NOD cohousing 20 weeks	116C-NOD isolation 6 weeks	116C-NOD isolation 12 weeks	116C-NOD isolation 20 weeks	NOD.RAG-2-/- 6 weeks	NOD.RAG-2-/- 12 weeks	NOD.RAG-2-/- 20 weeks	116C-NOD.RAG-2-/- 6 weeks	116C-NOD.RAG-2-/- 12 weeks	116C-NOD.RAG-2-/- 20 weeks
	0.000416374	0.169081	0.0166625	0	0	0	0	0.00190058	0.000266129	0	0	6.55e-05	6	12	20	0.000249813	0.00494802	0.0429717
	0.00178172	0.473027	0.136349	0	0.0905301	0	0	0	0	0	0	0	0.00117438	0.0168562	0.229146	0	0.259137	0.00112852
	0.595907	0.33613	0.281375	0	0	0	0	0.00148177	0	0	6.28e-05	0	0	0.00556809	0.120503	0	0	0.0525003
	0.441328	0.548541	0.209589	0	5.5e-05	0.0224509	0	0.000301683	0.00112249	0	0.000177483	0.0407627	0	0.0128404	0.13824	0.000262634	0.000282825	0.0508922
	0.542923	0.430859	0.396739	0	0	0.0689591	0	0	0.000773457	0	0	0.00012018	0.000358512	0.000962997	0.00301642	0.00014817	0	0.000451377
	0.206566	0.39223	0.0473155	0	0.000155715	0	0	0.000245145	0.000265384	0	0	0	0	0	0.367523	0.000245429	0.00250739	0.0177741
	0.292751	0.182973	0.091219	0	0.0017816	0	0	0	0.00317126	0	0.339045	0	0	0	0	0	0.000814711	0.00145103
	0.595882	0.211059	0.359067	0	0.00262847	0	0	0.000227635	0.0281355	0	0	0.00710079	0.000192515	0.000550527	0
	0.118843	0.242916	0.167805	0	0	0	0.000233772	0	0	0	0.000251351	0	0	0.000791701	0.0162866
	0.400249	0.311293		0	0	0	0	0.000140604	0.003624	0.000167029	0.000249641	0.00109834
				0	0.00585343	0.000400058	0.00473538	0		0	0.124248	0.000485373
				0.000109199	0	0.000214148	0.000236269	0.00028274		0	0	0.000461699
				9.11e-05	0.000116377		0.000520021	0		0.000792887	4.8e-05
				0	0		0.000120892	0.000206194		0.000136895	0.00016523
				0.000273688	0		0.000349397	0.000161714		0.000223122	0.126672
				0	0		0	0.000156718		0.000364582	0
				0	0		0	0.000360526		0	0
				5.02e-05	0		0	0.000249991		0.000120198	0
				0	0.00926924		0	0		0	0.00261523
				0.000327413	0.000161752		0	0.000246537		0.000178113	0
				0	0.00544919		0.000379785	0.00017453		7.72e-05	0.000170358
				0.000101649	0			0.000656557
				0	0.00032477
				6.95e-05
				0
Figure 8b
Segmented filamentous bacteria	N.RAG-2-/- spleen pre	NOD.RAG-2-/- spleen post	NOD spleen pre	NOD spleen post	NOD Bs pre	NOD Bs post	NOD Ts pre	NOD Ts post
	0.00348189	0.00399575	0.0063262	0	0.00696517	0.0056596	0.00440819	0.000272843
	0.0137242	0.01559	0.00572172	0	0.0164824	0.00374161	0.00895034	0
	0.0144388	0.0100284	0.00787402	0	0.00761839	0.0035766	0.000831687	0
	0.00764321	0.00542648	0.0053601	0.00053002	0.00595602	0.00689182	0.00822452	0
			0.00287404	0	0.00456002	0.0038416	0.00284561	0
			0.0244902	0.00151944	0.00547518	0.0057132	0.00288495	0.000908324
						0.00343477		0.000581959
Figure 8c
Chao1	C57BL/6J 6 weeks	C57BL/6J 12 weeks	C57BL/6J 20 weeks	NOD isolation 6 weeks	NOD isolation 12 weeks	NOD isolation 20 weeks	NOD cohousing 6 weeks	NOD cohousing 12 weeks	NOD cohousing 20 weeks	116C-NOD isolation 6 weeks	116C-NOD isolation 12 weeks	116C-NOD isolation 20 weeks	NOD.RAG-2-/- 6 weeks	NOD.RAG-2-/- 12 weeks	NOD.RAG-2-/- 20 weeks	116C-NOD.RAG-2-/- 6 weeks	116C-NOD.RAG-2-/- 12 weeks	116C-NOD.RAG-2-/- 20 weeks
	401	211	265	394	372	156	196	367	259	318	334	388	218	162	172	263	187	334
	297	136	249	419	327	181	186	420	230	318	349	336	190	166	203	196	122	319
	156	310	342	320	277	193	240	336	327	216	341	159	243	173	193	332	183	368
	165	274	414	213	331	327	263	357	309	269	359	202	201	232	264	364	175	305
	227	169	243	213	214	328	266	110	277	344	161	411	276	218	180	441	163	280
	296	212	414	225	292	312	299	341	386	259	304	304	293	178	218	301	148	267
	237	242	301	360	232	294	274	305	254	238	255	293	352	209	246	225	156	314
	147	218	342	219	337	358	314	327	265	306	213	382	320	181	279
	291	314	412	243	201	369	351	253	326	269	203	344
	217	213		365	247	344	165	287	304	282	407	378
				326	268	410	317	273		357	291	371
				205	354	346	239	274		386	312	400
				209	269		131	349		335	229
				291	411		114	173		363	318
				357	365		171	278		285	287
				278	382		248	320		349	366
				251	355		374	388		330	312
				311	371		295	355		285	354
				235	206		220	330		290	321
				319	355		331	313		362	352
				330	379		249	383		285	370
				277	244			279
				256	347
				289
				296
Shannon	C57BL/6J 6 weeks	C57BL/6J 12 weeks	C57BL/6J 20 weeks	NOD isolation 6 weeks	NOD isolation 12 weeks	NOD isolation 20 weeks	NOD cohousing 6 weeks	NOD cohousing 12 weeks	NOD cohousing 20 weeks	116C-NOD isolation 6 weeks	116C-NOD isolation 12 weeks	116C-NOD isolation 20 weeks	NOD.RAG-2-/- 6 weeks	NOD.RAG-2-/- 12 weeks	NOD.RAG-2-/- 20 weeks	116C-NOD.RAG-2-/- 6 weeks	116C-NOD.RAG-2-/- 12 weeks	116C-NOD.RAG-2-/- 20 weeks
	7.32219	5.49139	7.0836	7.39931	7.32059	7.25519	7.08001	7.21078	6.13262	6.49345	6.54422	7.22437	6.72504	5.81001	6.11597	6.15201	6.11277	7.051
	6.50709	4.57856	6.17673	7.63239	7.1786	6.2381	5.87692	7.34984	6.8941	6.96417	7.31567	7.36105	7.0974	5.86755	6.63092	7.34696	4.95783	7.10019
	4.28226	5.93222	6.37733	7.24172	6.84414	6.38284	6.43616	7.20668	6.67801	6.95245	6.76144	7.14026	7.295	6.20691	6.47115	6.26696	6.33258	7.40546
	4.69899	4.89841	6.96188	6.46092	6.53861	6.137	5.90587	7.09071	7.22545	7.29736	7.20149	7.06384	6.7253	6.7192	7.23364	7.38939	6.37411	7.22751
	4.53242	5.12972	5.36101	6.57581	5.86972	6.01571	6.30054	7.23325	6.51804	6.18951	7.48503	6.8237	6.43562	6.50018	5.46227	7.05625	5.99645	7.28427
	6.07805	5.29219	7.50257	6.9108	7.10268	5.52423	6.13053	6.79897	6.91246	6.85809	5.16784	6.38953	6.15187	6.14723	6.82273	7.54527	5.43801	6.67015
	5.50668	5.5134	6.86032	7.08321	5.57617	7.35119	7.05657	6.83138	6.88959	6.21961	6.46967	5.1771	6.93396	6.48026	6.96835	7.08323	5.88154	7.08779
	3.88086	5.48486	5.84694	6.50059	6.62367	7.40071	7.10997	6.84134	6.07439	5.98187	6.11798	7.29986	5.63573	5.93208	7.30692
	6.39475	5.79545	6.79022	6.65606	6.02197	6.66622	6.50268	6.98867	6.76861	7.27597	6.38871	6.66254
	4.97076	5.20801		7.05382	6.93481	6.36602	6.50313	7.04931	7.05978	5.73017	5.99417	6.50713
				6.72732	5.4399	6.97616	7.22638	6.86433		5.21009	7.39251	7.16486
				5.78485	5.69612	6.63146	6.26224	7.2106		6.31784	6.41249	7.20754
				6.39286	6.42725		7.22994	5.80826		5.70805	6.32998
				7.07144	7.0493		6.01304	6.34065		5.92759	5.86373
				7.39985	6.11235		5.64771	6.61732		7.05529	6.65758
				6.38888	7.47803		5.23467	7.18656		7.34938	6.39873
				6.35585	7.55159		6.16187	6.83621		6.65997	7.2535
				6.51479	7.44168		7.20078	6.76903		6.71738	6.48699
				5.96771	7.12879		6.62023	6.50691		6.41255	7.05028
				6.57546	7.42729		5.6531	7.03282		6.93463	6.6559
				6.80609	5.98963			6.90795		6.5332	6.94901
				6.31988	6.94061
				6.24547	7.26076
				6.514
				6.47038
Figure 8d
Adlercreutzia	C57BL/6J 6 weeks	C57BL/6J 12 weeks	C57BL/6J 20 weeks	NOD isolation 6 weeks	NOD isolation 12 weeks	NOD isolation 20 weeks	NOD cohousing 6 weeks	NOD cohousing 12 weeks	NOD cohousing 20 weeks	116C-NOD isolation 6 weeks	116C-NOD isolation 12 weeks	116C-NOD isolation 20 weeks	NOD.RAG-2-/- 6 weeks	NOD.RAG-2-/- 12 weeks	NOD.RAG-2-/- 20 weeks	116C-NOD.RAG-2-/- 6 weeks	116C-NOD.RAG-2-/- 12 weeks	116C-NOD.RAG-2-/- 20 weeks
	0.000533479	0.000599359	0.00129783	8.9e-05	0	0.000138762	9.35e-05	0.000327686	0.000570277	0	0.000276353	0	0.000284698	0.000984644	0.000608187	0.000138785	0.00202514	0.00252907
	0.000415735	0.000539039	0.000343767	0	0.000700926	0.000339007	0.000592671	0.000686391	0	6.83e-05	8.33e-05	0	7.74e-05	0.00216145	0	0.00149064	0.00103172	0.00212427
	0.000784447	0.000440021	0.00130586	0.000171536	0.00112714	0.000111371	0	0.000271659	0	0.000378474	0.00138239	0.000175404	0.000340652	0.00269894	0.000411975	0	0.000268097	0.000879268
	0.000189418	0.000781711	0.000832565	0	0.000293481	0	0	0.000174659	0.000561246	7.45e-05	0.000769094	0.000772229	0.000717024	0.00219082	0	0.000962991	0.00141413	0.00123504
	0.00032538	0.00100455	0.000378819	0	0.00110789	0	0	0.000146295	0.00154691	0	0.000327178	0.000309034	0	0.000581895	0.000352071	0.00024246	0.00126052	0.00250765
	0.000149106	0.00127299	0.000674668	0	0.000778574	0.00141072	0	0.00047278	0.00119423	0.000605138	0	0.000367835	0	0.000842151	0	0.00174031	0.00226985	0.000957608
	0.000363745	0.000624961	0.000845142	0	0.000217269	0.00120966	0	0	0.000918777	0.0012631	0.000377608	0.00068336	0.000616048	0.00158552	0	0.000450273	0.000669227	0.00166599
	0.000448048	0.000435038	0.00184567	0	0.000262847	0.000415397	0.000382374	0.000940891	0.000567101	0.000377173	0.000299972	0.00210601	0	0.000466901	0.0001401
	0.00118882	0.00235087	0.0016921	0	0.000386737	0.000831906	0.000214291	0.00048585	0.000568541	0.000692096	0.000215444	0.000502485
	0.00054125	0.00106843		0	0.000970059	0.000928146	0.000608421	0.000749889	0.00188366	0.00037961	0.000358859	0.0014363
				0	0.00063217	0.000909223	0	0.00131918		0.000383826	0.00034809	0.000354696
				0.000720713	0.000739631	0.000517524	0.000803314	0.000642591		0.000314313	0.000505322	0.000762807
				0.000255144	0.000232754		0.000668598	0.00131986		0.000906156	0.000351775
				0.000139648	0.000468489		0.000559124	0.00123716		0.000359349	0.000420585
				0.000456146	0.001493		0.000698793	0.000283		0.000446244	0.000518615
				0.000418456	0.000893424		0.000414032	0.00177614		0.000397726	0.000332729
				0.000300774	0.000216644		0.000710452	0.00052076		0.000444724	0.000359247
				0.000284409	0.000531641		0.000499239	0.000249991		0.000991631	0.000582871
				0.000274265	0.000383224		0.000647788	0.00146325		0.000812462	0.00138454
				0.00120733	0.000598483		0.000590138	0.00103237		0.000519496	0.000284695
				0.000255321	0.00113937		0.00184829	0.00122171		0.00115826	0.000528109
				0.000345606	0.00089333			0.00108892
				0.000283904	0.000909357
				0.000573634
				0.000191011
Parabacteroides	C57BL/6J 6 weeks	C57BL/6J 12 weeks	C57BL/6J 20 weeks	NOD isolation 6 weeks	NOD isolation 12 weeks	NOD isolation 20 weeks	NOD cohousing 6 weeks	NOD cohousing 12 weeks	NOD cohousing 20 weeks	116C-NOD isolation 6 weeks	116C-NOD isolation 12 weeks	116C-NOD isolation 20 weeks	NOD.RAG-2-/- 6 weeks	NOD.RAG-2-/- 12 weeks	NOD.RAG-2-/- 20 weeks	116C-NOD.RAG-2-/- 6 weeks	116C-NOD.RAG-2-/- 12 weeks	116C-NOD.RAG-2-/- 20 weeks
	0.000442397	0.000868038	0.000293059	0.000178066	0.000157853	0.000333028	0	0.000589835	0.00106452	0	0.000184236	0	0.000177936	0.00114875	0.000608187	0.000832709	0.00119003	0.00133228
	0.000277156	0.00111954	0.000977022	6.45e-05	0.000368908	0.000267637	0	7.1e-05	0.000568733	6.83e-05	0.000208255	0	0.000116081	0.000775303	0.000355168	0.000386463	0.000548787	0.00161533
	0	0.000303463	0.000998602	0.000200126	0.000313094	0.000133645	0	0.000148177	0	0	0.000424142	0	0.000123874	0.000436193	0.000961274	0	0.000469169	0.000223814
	0.000205203	0.000438855	0.000858182	0.00035445	0	0	0.000238237	0.000762147	0.000252561	0	0.000635982	0	0.000330934	0.000192599	0.00061092	0.000109431	0.000518513	0.000809165
	4.07e-05	0	0.00042823	0	0.000424691	0	0.000274759	0.000329164	0	0	0.000381707	0.00111596	0.000221549	0.000166256	0.000743262	0.0005388	0.000476953	0.000150459
	0.000786195	0.000190949	0.000674668	0.000175741	0.00084086	7.42e-05	0.000315358	0.000367718	0.000232211	0.000403425	5.44e-05	0.000703685	0	0.000323904	0	0.00013387	0.00137247	0.00184515
	0.000727491	0.000484345	0.0001972	0.000369576	0	7.12e-05	0	0	0.000859501	0.000296282	0	0.000211516	0.000462036	0.000264253	0.000407394	0	0.00171671	0.00091361
	0.000234692	0.000565549	0.000251683	0.00181953	4.38e-05	0.000221545	0.000474144	0.000637378	0.000804917	0.000295179	7.06e-05	0	0	0.0010556	0.000595426
	0.000178324	0.000296712	0.000440971	0	0.000569928	0	0.00056495	0.000394753	0.000726469	0	0.0014722	0.000176549
	0.000310931	0.000396354		0	0	0.000618764	0.000243368	0.00203876	0.00053234	0.000212582	0.000577295	0.00126732
				0.000328941	0	0.00156386	0	0.000490858		0.000479782	0	0.000429369
				0.000480475	0.000136248	0.000642444	0.0012286	0.000321295		7.14e-05	0.000554224	0.000963546
				0.000182246	0.000290943		0	0.000673401		0	0.000639591
				0.000578542	0.000862021		0.000453343	0		0.00018823	0.000480668
				0	0.000276482		0	0.000148238		0.000286871	0
				0	0.000158831		0.000207016	0		0.000265151	0.000366002
				9.4e-05	0.000154746		0.00171693	0.000100146		0	0
				0	0.000651689		9.51e-05	0.000499982		0.000390643	0
				0.000152369	0		0	0		0.000312485	0.000384593
				0.000266023	0.00428643		0.000546424	0.000416031		0.000460125	0.0013096
				0.000278532	0.00178337		0.000455742	0.000310276		0.000277984	0.000562181
				0.000853849	0.000469377			0.000416353
				0.000212928	0
				0.00189473
				0.000286517

## Sheet: Figure_9_UniFrac_Distances
UniFrac distances can be obtained from sequence data deposited in the NCBI database with the following access number: PRJNA989542

## Sheet: Figure_10_Gut_Permeability
C57BL/6J	NOD isolation	NOD cohousing	116C-NOD isolation	NOD.RAG-2-/-	116.NOD.RAG-2-/-
0.927572	1.32638	0.956874	0.914129	1.9358	0.772933
0.403292	1.43169	0.420294	0.723685	1.49218
		0.917004	0.944002
1.53998	1.53251	1.04354	0.675709	2.21587	1.13023
1.21884	1.71474	0.646541	0.668417	2.04335	1.01923
		1.17965	0.798859	1.56388

[truncated: 5 more sheets: Supplementary_Figure_1, Supplementary_Figure_2, Supplementary_Figure_3, Supplementary_Figure_4, Supplementary_Figure_5]
